# Supplementary material for: Blood-Bourne MicroRNA Biomarker Evaluation in Attention-Deficit/Hyperactivity Disorder of Han Chinese Individuals: An Exploratory Study
Source: Front Psychiatry. 2018 May 29;9:227. doi: 10.3389/fpsyt.2018.00227 (PMC5987559; doi:10.3389/fpsyt.2018.00227)
Supplement: Supplementary file 4 [file Table_3.xls]

## Sheet: Raw Ct values
ID	Category	RNU44	miR-140-3p	miR-27a-3p	miR-101-3p	miR-150-5p	miR-let7g-5p	miR-30e-5p	miR-223-3p	miR-142-5p	miR-92a-3p	miR-486-5p	miR-151a-3p	miR-151a-5p	miR-126-5p
C1	Control	28.35	31.65	31.02	34.47	23.07	27.77	29.05	19.42	31.33	29.02	28.24	31.14	33.28	29.09
C2	Control	28.02	31.17	30.07	33.71	22.17	27.03	28.57	18.92	31.08	28.17	28.39	30.58	33.17	28.46
C3	Control	28.85	31.78	30.94	34.25	23.45	27.69	29.19	19.52	31.71	29.08	28.15	31.38	33.55	29.28
C4	Control	30.81	32.26	33.21	37.35	24.46	30.2	31.17	21.45	34.8	29.61	24.46	30.83	34.63	34.86
C5	Control	27.01	30.02	29.97	33.01	21.06	25.59	27.6	18.75	30.09	27.09	26.64	30.18	32.66	28.67
C6	Control	27.16	30.22	27.36	31.6	21.18	25.15	27.27	17.78	29.5	26.32	27.57	29.52	32.06	26.22
C7	Control	28.42	31.35	28.15	32.03	23.6	26.85	28.14	18.1	30.39	26.66	25.66	30.2	32.36	26.8
C8	Control	28.25	31.45	26.87	31.7	22.68	26.22	27.39	17.3	30	26.09	27.09	28.11	30.19	25.14
C9	Control	28.12	31.3	27.52	32.54	22.86	26.2	28.11	18.16	30.05	26.44	26.93	28.65	30.84	25.37
C10	Control	28	31.77	27.31	32.09	22.57	26.2	28.05	17.84	30.39	26.52	28.52	29.34	31.21	26.38
C11	Control	27.82	31.13	28.89	32.62	22.01	26.07	28.09	18.26	30.42	27.31	28.44	33.08	34.03	29.98
C12	Control	28.66	32.12	28.81	32.83	23.19	26.86	28.44	18.21	30.76	27.07	28.07	31.23	33.08	28.42
C13	Control	28.72	31.41	27.8	33.03	25.68	27.01	28.11	18.01	30.63	27	28.12	29.12	31.74	25.95
C14	Control	28.25	31.09	27.34	32.1	24.14	26.2	27.62	17.7	30.67	26.47	26.64	28.23	30.76	25.57
C15	Control	29.29	31.44	29.39	33.01	24.46	26.42	28.67	19.23	31.44	26.78	24.29	31.16	32.44	27.97
C16	Control	30.07	34.13	30.43	35.17	25.6	29.11	31.01	20.61	34.05	27.71	27.45	31	33.02	28.75
C17	Control	28.4	31.19	28.15	32.67	22.75	26.61	28.18	18.16	30.49	27.12	28.21	30.42	32.72	27.35
C18	Control	29.13	32.82	29.31	33.56	24.32	27.88	29.1	18.61	32.05	28	28.75	32.41	34.2	29.34
C19	Control	31.21	34.95	30.89	35.66	26.27	29.71	31.3	21.34	33.7	29.36	29.2	34.02	35.22	30.78
C20	Control	27.95	30.58	26.44	31.8	23.1	26.06	27.21	16.6	29.53	26.22	27.68	29.35	31.2	26.08
C21	Control	27.51	30.61	26.86	31.35	22.17	25.63	27.15	16.98	29.29	25.96	27.09	29.43	31.22	26.6
C22	Control	26.84	30.9	26.99	31.65	21.48	25.19	27.39	17.82	29.76	25.52	27.02	29.17	30.89	26.07
C23	Control	27.23	30.37	25.21	30.51	22.1	24.57	26.52	16.8	29.11	24.6	26.31	26.65	28.6	23.48
C24	Control	26.83	30.11	25.56	30.65	21.74	24.88	26.52	16.75	29.14	25.03	26.2	32.12	29.26	24.35
C25	Control	31.54	35.95	31.36	36.05	27.78	30.89	31.88	21.67	34.47	30.23	31.54	33.15	34.59	30.34
C26	Control	27.21	30.45	25.47	30.83	22.2	25.08	26.56	16.7	29.25	24.59	26.1	27.04	28.59	23.88
C27	Control	27.64	32.1	28.53	34.05	23.17	27.5	28.9	18.37	31.61	26.2	28.04	29.93	31.87	27.3
C28	Control	28.49	31.1	27.19	31.03	23.34	26.1	27.46	17.59	30.24	25.54	25.05	28.99	30.86	25.62
C29	Control	29.02	31.44	28.28	32.72	31.87	27.48	28.21	18.99	31.07	26.76	27.11	29.45	31.46	27.35
C30	Control	29.18	31.15	28.21	32.35	32.75	27.27	27.41	17.43	30.19	26.8	28.16	29.81	32.29	27.57
C31	Control	29.39	31.37	27.05	32.01	30.1	26.35	27.3	18.13	30.11	25.44	26.3	27.32	29.64	25.06
C32	Control	29.48	31.36	27.59	32.16	30.28	26.81	27.86	18.65	30.56	25.96	26.37	28.15	30.42	26.18
C33	Control	28.84	31.23	29.08	32.98	33.89	27.32	28.13	18.33	30.95	27.29	27.18	30.93	33.4	29.4
C34	Control	28.84	30.97	28.55	32.86	30.1	26.36	27.48	18.05	31.5	26.62	25.32	27.21	30.33	26.83
C35	Control	29.09	32.05	27.27	32.5788	23.55	26.77	28.04	19.15	31.67	25.44	26.03	27.64	30.2	25.567
C36	Control	30.6	33.35	28.27	34.1411	25.62	28.19	29.09	19.81	32.72	26.97	28.31	29.16	31.92	26.9891
C37	Control	29.69	33.22	29.35	34.1429	24.38	28.2	29.21	19.82	32.85	27.94	26.52	30.28	33.14	28.1297
C38	Control	29.49	32.91	28.6	34.2607	23.31	27.69	29.14	20.57	32.29	26.88	28.34	29.46	33.05	27.211
C39	Control	29.48	33	28.91	33.7364	23.32	27.37	29.09	20.83	32.91	27.05	28.7	29.79	32.67	27.557
C40	Control	29.15	32.65	29.01	33.6238	24.38	27.87	28.99	18.89	32.29	27.29	28.05	32.16	33.97	29.1624
C41	Control	29.53	32.63	27.65	33.0883	24.08	27.08	28.55	19.61	31.88	26.45	27.46	28.81	31.45	26.3221
C42	Control	28.65	31.42	27.5	32.6634	22.4	26.23	27.5	18.17	31.04	25.76	25.09	29	31.27	26.5411
C43	Control	28.34	31.63	28.55	32.971	23.11	26.94	28.11	18.6	31.5	26.38	26.06	31.28	33.56	28.7896
C44	Control	35.15	33.13	27.51	33.1576	25.5	28.65	28.67	19.18	32.35	26.78	28.2	28.82	32.03	26.6834
C45	Control	36.22	33.11	27.07	33.2348	26.45	29.67	28.1	18.86	32.35	26.16	28.58	28.73	31.65	26.375
C46	Control	28.27	31.12	27.02	32.226	23.12	26.32	27.24	17.21	30.58	26.31	26.32	29.11	31.57	26.4157
C47	Control	27.34	30.35	26.18	30.9122	21.92	25.43	26.32	16.76	29.81	24.96	25.49	27.68	30.7	25.3318
C48	Control	27.5	30.07	25.28	30.5986	21.47	24.58	25.88	16.73	29.47	24.37	25.23	26.43	29.24	23.6934
C49	Control	27.39	29.89	25.16	30.5353	21.61	24.46	25.94	16.67	29.45	24.3	25.53	26.39	29.04	23.6645
C50	Control	28.03	31.28	27.27	32.1391	22.57	26.23	27.38	17.58	30.85	25.75	26.15	29.29	31.57	26.6309
C51	Control	28.14	30.95	27.43	31.6274	22.28	25.74	27.23	17.74	30.54	25.34	25.03	29.76	32.39	27.1212
C52	Control	28.54	31.15	27.33	31.4611	23.28	26.43	27.36	17.84	30.54	25.77	25.41	29.08	31.83	26.3188
C53	Control	28.25	31.28	27.32	32.8702	22.4	26.16	27.99	18.81	31.12	25.83	25.08	29.26	32.11	26.6099
C54	Control	28.83	31.13	26.62	31.14	23.07	26.01	26.58	18.1	30.21	24.45	24.76	26.69	28.44	25.17
P1	ADHD	27.67	31.31	28.16	32.34	21.51	26.11	28.2	18.66	30.76	26.62	29.13	30.25	32.07	28.08
P2	ADHD	27.56	31.87	30.14	33.67	22.1	26.48	28.79	19.78	31.18	27.37	28.23	32.88	34.54	30.02
P3	ADHD	28.69	32.82	30.24	33.01	23.72	27.66	29.56	19.25	32.15	27.83	29.2	34.02	35.01	30.66
P4	ADHD	27.02	31.48	29.81	32.75	21.46	25.96	28.42	19.42	30.88	26.31	27.75	32.05	32.82	29.75
P5	ADHD	27.98	31.83	28.4	33.4	23.12	26.86	28.5	18.92	30.48	27.09	27.7	30.31	32.39	27.29
P6	ADHD	27.51	31.01	28.11	32.04	22.44	26.19	27.64	18.02	29.91	26.34	25.89	30.04	32	27.05
P7	ADHD	29.97	32.75	29.1	32.9	25.08	27.86	29.55	20.43	32.18	26.61	25.71	30.7	31.84	27.55
P8	ADHD	29.3	32.77	28.74	33.96	24.35	27.5	29.05	19.19	31.13	27.46	28.24	30.44	33.07	27.26
P9	ADHD	26.25	30.08	26.59	30.79	20.7	24.66	26.68	17.05	29.06	25.16	27	28.48	30.38	25.77
P10	ADHD	28.16	31.26	28.05	32.24	23.02	26.34	27.98	17.89	30.04	27.07	27.77	30.7	32.91	27.6
P11	ADHD	28.1	31.22	26.89	31.72	22.81	25.82	27.69	17.56	29.93	25.49	25.52	28.73	30.35	25.91
P12	ADHD	29.09	32.27	29.42	33.25	23.67	27.44	28.97	18.93	30.83	28.07	29.41	32.74	34.51	29.42
P13	ADHD	27.67	30.86	27.67	32.3	23.07	26.23	27.7	17.62	29.92	26.8	28.53	31.08	33.11	27.65
P14	ADHD	29.34	33.13	29.12	33.68	24	27.46	29.38	19.48	31.73	27.86	30.4	31.57	33.18	28.48
P15	ADHD	27.3	30.5	27.32	31.43	22.83	26.04	27.27	17.39	29.25	25.88	25.57	31.12	33.06	27.67
P16	ADHD	28.62	31.92	28.08	33.17	23.18	26.43	28.32	18.84	30.27	27.03	29.23	29.85	32.31	26.35
P17	ADHD	27.41	31.02	27.61	31.81	22.66	25.89	27.6	17.69	29.48	26.28	27.79	29.49	31.72	26.12
P18	ADHD	28.15	31.52	27.05	32.74	23.11	26.19	27.72	18.21	29.98	26	27.24	28.35	30.55	25.02
P19	ADHD	29.11	32.93	28.59	32.57	24.23	27.32	28.95	18.47	31.14	27.15	29.33	30.14	32.42	27.55
P20	ADHD	27.88	32.08	29.85	33.26	22.66	26.75	28.84	19.12	30.8	27.51	28.46	33.4	34.99	31.21
P21	ADHD	28.51	32.64	28.53	32.47	22.88	26.46	28.76	18.66	30.77	27.05	28.51	30.62	32.51	27.81
P22	ADHD	29.09	32	27.88	32.37	24.18	26.8	28.48	18.06	30.78	26.77	26.77	30.28	31.74	27.31
P23	ADHD	28.72	31.79	27.17	32.02	23.57	26.5	28.05	18	30.36	26.29	26.42	29.65	31.27	26.71
P24	ADHD	29.4	32.9	28.66	33.24	23.85	27.2	29.06	18.69	31.75	27.44	28.59	30.76	32.46	27.82
P25	ADHD	27.99	31.67	28.45	32.66	22.64	26.53	28.4	18.59	31.08	27.13	28.34	30.11	32.41	27.06
P26	ADHD	27.92	31.52	27.85	32.75	22.47	26.23	28.07	18.06	30.14	27.03	28.55	30.24	32.7	27.16
P27	ADHD	28.76	32.11	28.09	33.34	23.29	26.57	28.64	19.14	31.1	26.53	27.08	29.12	31.12	26.01
P28	ADHD	27.11	31.7	30.03	33.25	21.86	26.93	29.06	19.01	31.33	26.56	27.17	32.57	33.75	29.55
P29	ADHD	28.83	32.58	29.91	34.51	23.23	27.5	29.37	19.87	31.8	28.32	28.58	33.33	34.63	29.94
P30	ADHD	28.72	32.31	28.54	32.64	23.47	26.98	29.08	18.7	31.46	27.36	29.02	30.43	32.05	27.5
P31	ADHD	27.63	32.05	28.26	32.28	22.49	26.27	28.35	18.21	30.87	26.89	28	30.71	32.19	27.6
P32	ADHD	27.18	30.09	25.84	30.6	22.42	25	26.61	16.34	29.47	24.48	23.86	27.39	29.3	25.4
P33	ADHD	27.41	30.29	27.19	30.47	21.94	25.11	27.04	17.05	29.51	25.06	24.69	29.04	30.35	26.68
P34	ADHD	27.64	30.62	27.29	32.08	22.88	26.17	27.34	16.81	30.18	26.2	28.86	30.51	32.09	27.79
P35	ADHD	28.81	33.59	29.44	35.2	25.32	29.16	30.25	19.63	33.44	27.6	29.14	31.36	33.61	29.16
P36	ADHD	28.75	33.32	30.33	34.2	24.35	28.6	30.02	19.76	32.52	27.87	28.57	32.25	34.59	29.78
P37	ADHD	27.8	32.34	28.23	34.11	23.86	27.31	28.91	18.51	32.7	26.02	28.18	29.2	31.44	27.03
P38	ADHD	28.8	33.08	28.67	34.44	24.17	28.06	29.65	19.69	33	26.11	27.42	29.16	31.44	26.81
P39	ADHD	29.17	33.33	30.02	34.64	26.12	28.43	30.28	19.39	33.13	27.11	25.94	31.89	33.31	29.61
P40	ADHD	28.59	33.39	30.25	33.9	24.79	28.22	30.37	20.45	34.02	26.73	26.08	30.74	32.7	28.56
P41	ADHD	30.25	33.32	28.92	33.46	24.27	28.05	29.24	19	31.66	27.49	29.32	31.11	33.02	28.19
P42	ADHD	27.02	30.02	26.39	31.2522	21.88	25.35	26.29	17.02	29.88	24.86	25.6	27.71	30.5	25.6679
P43	ADHD	29.63	33.06	28.25	33.26	26.03	28.42	29.2	18.11	31.35	28.01	31.22	31.22	33.23	28.64
P44	ADHD	28.32	31.12	26.62	32.5135	21.76	25.75	27.16	18.59	30.51	25.77	27.24	28.19	30.45	25.9426
P45	ADHD	27.93	31.47	27.67	33.3701	21.7	25.87	27.89	19.02	31.14	26.51	28.86	30.13	32.61	28.1761
P46	ADHD	27.9	31.34	28.43	33.4902	21.9	26.41	28.52	19.37	31.42	27.23	28.01	30.17	32.9	28.4145
P47	ADHD	28.14	30.74	26.49	32.4134	22.37	25.68	26.86	18.07	30.45	25.7	26.87	27.82	30.61	25.7092
P48	ADHD	27.66	30.98	26.22	32.1855	21.28	25.51	27.31	18.23	30.87	25.24	26.33	27.12	30.05	25.1883
P49	ADHD	28.34	31.4	27.03	32.8383	23.22	26.39	27.52	18.16	31.12	26.29	27.13	28.43	31.08	26.4011
P50	ADHD	28.54	31.12	26.99	32.4526	22.7	26.01	27.29	17.87	31.04	26.13	27.59	28.15	30.72	26.0174
P51	ADHD	27.42	30.6	26.59	31.9099	21.83	25.58	26.79	17.65	30.36	25.43	27.35	28.37	30.97	26.3001
P52	ADHD	27.3	31.08	27.32	32.3145	22.15	26.11	27.31	17.82	30.64	26.25	27.74	28.99	31.69	26.4871
P53	ADHD	28.06	31.2	26.87	32.917	22.9	26.4	27.51	18.3	31.06	24.86	25.26	27.2	29.87	25.9622
P54	ADHD	27.86	30.31	25.33	30.809	22.08	25.18	26.18	17	29.57	24.35	25.06	26.34	29.17	24.1108
P55	ADHD	27.07	30.15	25.88	31.2796	22.98	25.43	26.33	17.13	29.61	25.05	27.23	27.76	30.37	25.3468
P56	ADHD	27.02	29.76	26.27	30.21	21.12	25.69	25.83	17.11	29.9	24.63	24.47	26.92	29.77	24.99
P57	ADHD	28.29	31.11	27.19	33.17	21.42	26.49	27.01	18.66	30.97	25.48	27.14	28.61	32.15	26.61
P58	ADHD	30.19	32.13	28.38	33.02	24.11	28.23	28.02	18.75	31.78	26.25	25.62	29.99	32.21	27.45
P59	ADHD	27.85	30.37	27.36	32.03	22.08	26.25	26.59	17.22	30.28	25.54	25.93	30.11	32.34	27.86
P60	ADHD	28.4	31.06	27.57	32.65	23.04	27.05	26.91	17.42	30.34	25.95	27.27	29.62	33.01	27.51
P61	ADHD	29.95	31.56	28.24	32.33	24.12	28.35	28	19.07	31.67	26.97	28.33	29.53	32.76	27.01
P62	ADHD	29.6	33.22	29.51	33.55	24.52	28.42	28.76	19.3	32.24	27.59	29.1	31.21	33.24	28.68
P63	ADHD	29.19	32.41	29.2	32.83	23.64	28.31	28.75	19.59	32.16	27.28	26.89	30.97	33.88	29.21
P64	ADHD	28.46	31.7	27.08	31.43	23.31	27.85	27.53	18.21	30.96	25.9	26.29	28.22	30.04	26.21
P65	ADHD	29.71	32.49	28.59	33.06	23.48	27.91	28.62	19.11	32.08	26.87	26.38	31.42	33.31	29.09
P66	ADHD	28.29	32.57	30.07	33.17	22.86	28.03	28.38	19.82	31.83	26.85	26.71	30.48	33.1	28.38
P67	ADHD	31.43	32.26	27.26	32.86	24.62	28.94	28.2	20.72	32.81	26.55	27.06	30.37	31.12	27.79
P68	ADHD	29.72	31.34	27.44	32.22	23.95	27.55	27.45	18.24	31.61	26.48	26.25	30.21	32.45	28.06

## Sheet: Delta Ct values
ID	Category	miR-140-3p	miR-27a-3p	miR-101-3p	miR-150-5p	miR-let7g-5p	miR-30e-5p	miR-223-3p	miR-142-5p	miR-92a-3p	miR-486-5p	miR-151a-3p	miR-151a-5p	miR-126-5p
C1	Control	3.3	2.67	6.12	-5.28	-0.58	0.7	-8.93	2.98	0.67	-0.11	2.79	4.93	0.74
C2	Control	3.15	2.05	5.69	-5.85	-0.99	0.55	-9.1	3.06	0.15	0.37	2.56	5.15	0.44
C3	Control	2.93	2.09	5.4	-5.4	-1.16	0.34	-9.33	2.86	0.23	-0.7	2.53	4.7	0.43
C4	Control	1.45	2.4	6.54	-6.35	-0.61	0.36	-9.36	3.99	-1.2	-6.35	0.02	3.82	4.05
C5	Control	3.01	2.96	6	-5.95	-1.42	0.59	-8.26	3.08	0.08	-0.37	3.17	5.65	1.66
C6	Control	3.06	0.2	4.44	-5.98	-2.01	0.11	-9.38	2.34	-0.84	0.41	2.36	4.9	-0.94
C7	Control	2.93	-0.27	3.61	-4.82	-1.57	-0.28	-10.32	1.97	-1.76	-2.76	1.78	3.94	-1.62
C8	Control	3.2	-1.38	3.45	-5.57	-2.03	-0.86	-10.95	1.75	-2.16	-1.16	-0.15	1.94	-3.11
C9	Control	3.18	-0.6	4.42	-5.26	-1.92	-0.01	-9.96	1.93	-1.68	-1.19	0.53	2.72	-2.75
C10	Control	3.77	-0.69	4.09	-5.43	-1.8	0.05	-10.16	2.39	-1.48	0.52	1.34	3.21	-1.62
C11	Control	3.31	1.07	4.8	-5.81	-1.75	0.27	-9.56	2.6	-0.51	0.62	5.26	6.21	2.16
C12	Control	3.46	0.15	4.17	-5.47	-1.8	-0.22	-10.45	2.1	-1.59	-0.59	2.57	4.42	-0.24
C13	Control	2.69	-0.92	4.31	-3.04	-1.71	-0.61	-10.71	1.91	-1.72	-0.6	0.4	3.02	-2.77
C14	Control	2.84	-0.91	3.85	-4.11	-2.05	-0.63	-10.55	2.42	-1.78	-1.61	-0.02	2.51	-2.68
C15	Control	2.15	0.1	3.72	-4.83	-2.87	-0.62	-10.06	2.15	-2.51	-5	1.87	3.15	-1.32
C16	Control	4.06	0.36	5.1	-4.47	-0.96	0.94	-9.46	3.98	-2.36	-2.62	0.93	2.95	-1.32
C17	Control	2.79	-0.25	4.27	-5.65	-1.79	-0.22	-10.24	2.09	-1.28	-0.19	2.02	4.32	-1.05
C18	Control	3.69	0.18	4.43	-4.81	-1.25	-0.03	-10.52	2.92	-1.13	-0.38	3.28	5.07	0.21
C19	Control	3.74	-0.32	4.45	-4.94	-1.5	0.09	-9.87	2.49	-1.85	-2.01	2.81	4.01	-0.43
C20	Control	2.63	-1.51	3.85	-4.85	-1.89	-0.74	-11.35	1.58	-1.73	-0.27	1.4	3.25	-1.87
C21	Control	3.1	-0.65	3.84	-5.34	-1.88	-0.36	-10.53	1.78	-1.55	-0.42	1.92	3.71	-0.91
C22	Control	4.06	0.15	4.81	-5.36	-1.65	0.55	-9.02	2.92	-1.32	0.18	2.33	4.05	-0.77
C23	Control	3.14	-2.02	3.28	-5.13	-2.66	-0.71	-10.43	1.88	-2.63	-0.92	-0.58	1.37	-3.75
C24	Control	3.28	-1.27	3.82	-5.09	-1.95	-0.31	-10.08	2.31	-1.8	-0.63	5.29	2.43	-2.48
C25	Control	4.41	-0.18	4.51	-3.76	-0.65	0.34	-9.87	2.93	-1.31	0	1.61	3.05	-1.2
C26	Control	3.24	-1.74	3.62	-5.01	-2.13	-0.65	-10.51	2.04	-2.62	-1.11	-0.17	1.38	-3.33
C27	Control	4.46	0.89	6.41	-4.47	-0.14	1.26	-9.27	3.97	-1.44	0.4	2.29	4.23	-0.34
C28	Control	2.61	-1.3	2.54	-5.15	-2.39	-1.03	-10.9	1.75	-2.95	-3.44	0.5	2.37	-2.87
C29	Control	2.42	-0.74	3.7	2.85	-1.54	-0.81	-10.03	2.05	-2.26	-1.91	0.43	2.44	-1.67
C30	Control	1.97	-0.97	3.17	3.57	-1.91	-1.77	-11.75	1.01	-2.38	-1.02	0.63	3.11	-1.61
C31	Control	1.98	-2.34	2.62	0.71	-3.04	-2.09	-11.26	0.72	-3.95	-3.09	-2.07	0.25	-4.33
C32	Control	1.88	-1.89	2.68	0.8	-2.67	-1.62	-10.83	1.08	-3.52	-3.11	-1.33	0.94	-3.3
C33	Control	2.39	0.24	4.14	5.05	-1.52	-0.71	-10.51	2.11	-1.55	-1.66	2.09	4.56	0.56
C34	Control	2.13	-0.29	4.02	1.26	-2.48	-1.36	-10.79	2.66	-2.22	-3.52	-1.63	1.49	-2.01
C35	Control	2.96	-1.82	3.4888	-5.54	-2.32	-1.05	-9.94	2.58	-3.65	-3.06	-1.45	1.11	-3.523
C36	Control	2.75	-2.33	3.5411	-4.98	-2.41	-1.51	-10.79	2.12	-3.63	-2.29	-1.44	1.32	-3.6109
C37	Control	3.53	-0.34	4.4529	-5.31	-1.49	-0.48	-9.87	3.16	-1.75	-3.17	0.59	3.45	-1.5603
C38	Control	3.42	-0.89	4.7707	-6.18	-1.8	-0.35	-8.92	2.8	-2.61	-1.15	-0.03	3.56	-2.279
C39	Control	3.52	-0.57	4.2564	-6.16	-2.11	-0.39	-8.65	3.43	-2.43	-0.78	0.31	3.19	-1.923
C40	Control	3.5	-0.14	4.4738	-4.77	-1.28	-0.16	-10.26	3.14	-1.86	-1.1	3.01	4.82	0.0124
C41	Control	3.1	-1.88	3.5583	-5.45	-2.45	-0.98	-9.92	2.35	-3.08	-2.07	-0.72	1.92	-3.2079
C42	Control	2.77	-1.15	4.0134	-6.25	-2.42	-1.15	-10.48	2.39	-2.89	-3.56	0.35	2.62	-2.1089
C43	Control	3.29	0.21	4.631	-5.23	-1.4	-0.23	-9.74	3.16	-1.96	-2.28	2.94	5.22	0.4496
C44	Control	-2.02	-7.64	-1.9924	-9.65	-6.5	-6.48	-15.97	-2.8	-8.37	-6.95	-6.33	-3.12	-8.4666
C45	Control	-3.11	-9.15	-2.9852	-9.77	-6.55	-8.12	-17.36	-3.87	-10.06	-7.64	-7.49	-4.57	-9.845
C46	Control	2.85	-1.25	3.956	-5.15	-1.95	-1.03	-11.06	2.31	-1.96	-1.95	0.84	3.3	-1.8543
C47	Control	3.01	-1.16	3.5722	-5.42	-1.91	-1.02	-10.58	2.47	-2.38	-1.85	0.34	3.36	-2.0082
C48	Control	2.57	-2.22	3.0986	-6.03	-2.92	-1.62	-10.77	1.97	-3.13	-2.27	-1.07	1.74	-3.8066
C49	Control	2.5	-2.23	3.1453	-5.78	-2.93	-1.45	-10.72	2.06	-3.09	-1.86	-1	1.65	-3.7255
C50	Control	3.25	-0.76	4.1091	-5.46	-1.8	-0.65	-10.45	2.82	-2.28	-1.88	1.26	3.54	-1.3991
C51	Control	2.81	-0.71	3.4874	-5.86	-2.4	-0.91	-10.4	2.4	-2.8	-3.11	1.62	4.25	-1.0188
C52	Control	2.61	-1.21	2.9211	-5.26	-2.11	-1.18	-10.7	2	-2.77	-3.13	0.54	3.29	-2.2212
C53	Control	3.03	-0.93	4.6202	-5.85	-2.09	-0.26	-9.44	2.87	-2.42	-3.17	1.01	3.86	-1.6401
C54	Control	2.3	-2.21	2.31	-5.76	-2.82	-2.25	-10.73	1.38	-4.38	-4.07	-2.14	-0.39	-3.66
P1	ADHD	3.64	0.49	4.67	-6.16	-1.56	0.53	-9.01	3.09	-1.05	1.46	2.58	4.4	0.41
P2	ADHD	4.31	2.58	6.11	-5.46	-1.08	1.23	-7.78	3.62	-0.19	0.67	5.32	6.98	2.46
P3	ADHD	4.13	1.55	4.32	-4.97	-1.03	0.87	-9.44	3.46	-0.86	0.51	5.33	6.32	1.97
P4	ADHD	4.46	2.79	5.73	-5.56	-1.06	1.4	-7.6	3.86	-0.71	0.73	5.03	5.8	2.73
P5	ADHD	3.85	0.42	5.42	-4.86	-1.12	0.52	-9.06	2.5	-0.89	-0.28	2.33	4.41	-0.69
P6	ADHD	3.5	0.6	4.53	-5.07	-1.32	0.13	-9.49	2.4	-1.17	-1.62	2.53	4.49	-0.46
P7	ADHD	2.78	-0.87	2.93	-4.89	-2.11	-0.42	-9.54	2.21	-3.36	-4.26	0.73	1.87	-2.42
P8	ADHD	3.47	-0.56	4.66	-4.95	-1.8	-0.25	-10.11	1.83	-1.84	-1.06	1.14	3.77	-2.04
P9	ADHD	3.83	0.34	4.54	-5.55	-1.59	0.43	-9.2	2.81	-1.09	0.75	2.23	4.13	-0.48
P10	ADHD	3.1	-0.11	4.08	-5.14	-1.82	-0.18	-10.27	1.88	-1.09	-0.39	2.54	4.75	-0.56
P11	ADHD	3.12	-1.21	3.62	-5.29	-2.28	-0.41	-10.54	1.83	-2.61	-2.58	0.63	2.25	-2.19
P12	ADHD	3.18	0.33	4.16	-5.42	-1.65	-0.12	-10.16	1.74	-1.02	0.32	3.65	5.42	0.33
P13	ADHD	3.19	0	4.63	-4.6	-1.44	0.03	-10.05	2.25	-0.87	0.86	3.41	5.44	-0.02
P14	ADHD	3.79	-0.22	4.34	-5.34	-1.88	0.04	-9.86	2.39	-1.48	1.06	2.23	3.84	-0.86
P15	ADHD	3.2	0.02	4.13	-4.47	-1.26	-0.03	-9.91	1.95	-1.42	-1.73	3.82	5.76	0.37
P16	ADHD	3.3	-0.54	4.55	-5.44	-2.19	-0.3	-9.78	1.65	-1.59	0.61	1.23	3.69	-2.27
P17	ADHD	3.61	0.2	4.4	-4.75	-1.52	0.19	-9.72	2.07	-1.13	0.38	2.08	4.31	-1.29
P18	ADHD	3.37	-1.1	4.59	-5.04	-1.96	-0.43	-9.94	1.83	-2.15	-0.91	0.2	2.4	-3.13
P19	ADHD	3.82	-0.52	3.46	-4.88	-1.79	-0.16	-10.64	2.03	-1.96	0.22	1.03	3.31	-1.56
P20	ADHD	4.2	1.97	5.38	-5.22	-1.13	0.96	-8.76	2.92	-0.37	0.58	5.52	7.11	3.33
P21	ADHD	4.13	0.02	3.96	-5.63	-2.05	0.25	-9.85	2.26	-1.46	0	2.11	4	-0.7
P22	ADHD	2.91	-1.21	3.28	-4.91	-2.29	-0.61	-11.03	1.69	-2.32	-2.32	1.19	2.65	-1.78
P23	ADHD	3.07	-1.55	3.3	-5.15	-2.22	-0.67	-10.72	1.64	-2.43	-2.3	0.93	2.55	-2.01
P24	ADHD	3.5	-0.74	3.84	-5.55	-2.2	-0.34	-10.71	2.35	-1.96	-0.81	1.36	3.06	-1.58
P25	ADHD	3.68	0.46	4.67	-5.35	-1.46	0.41	-9.4	3.09	-0.86	0.35	2.12	4.42	-0.93
P26	ADHD	3.6	-0.07	4.83	-5.45	-1.69	0.15	-9.86	2.22	-0.89	0.63	2.32	4.78	-0.76
P27	ADHD	3.35	-0.67	4.58	-5.47	-2.19	-0.12	-9.62	2.34	-2.23	-1.68	0.36	2.36	-2.75
P28	ADHD	4.59	2.92	6.14	-5.25	-0.18	1.95	-8.1	4.22	-0.55	0.06	5.46	6.64	2.44
P29	ADHD	3.75	1.08	5.68	-5.6	-1.33	0.54	-8.96	2.97	-0.51	-0.25	4.5	5.8	1.11
P30	ADHD	3.59	-0.18	3.92	-5.25	-1.74	0.36	-10.02	2.74	-1.36	0.3	1.71	3.33	-1.22
P31	ADHD	4.42	0.63	4.65	-5.14	-1.36	0.72	-9.42	3.24	-0.74	0.37	3.08	4.56	-0.03
P32	ADHD	2.91	-1.34	3.42	-4.76	-2.18	-0.57	-10.84	2.29	-2.7	-3.32	0.21	2.12	-1.78
P33	ADHD	2.88	-0.22	3.06	-5.47	-2.3	-0.37	-10.36	2.1	-2.35	-2.72	1.63	2.94	-0.73
P34	ADHD	2.98	-0.35	4.44	-4.76	-1.47	-0.3	-10.83	2.54	-1.44	1.22	2.87	4.45	0.15
P35	ADHD	4.78	0.63	6.39	-3.49	0.35	1.44	-9.18	4.63	-1.21	0.33	2.55	4.8	0.35
P36	ADHD	4.57	1.58	5.45	-4.4	-0.15	1.27	-8.99	3.77	-0.88	-0.18	3.5	5.84	1.03
P37	ADHD	4.54	0.43	6.31	-3.94	-0.49	1.11	-9.29	4.9	-1.78	0.38	1.4	3.64	-0.77
P38	ADHD	4.28	-0.13	5.64	-4.63	-0.74	0.84	-9.11	4.2	-2.69	-1.38	0.36	2.64	-1.99
P39	ADHD	4.16	0.85	5.47	-3.05	-0.74	1.11	-9.78	3.96	-2.06	-3.23	2.72	4.14	0.44
P40	ADHD	4.8	1.66	5.31	-3.8	-0.37	1.78	-8.14	5.43	-1.86	-2.51	2.15	4.11	-0.03
P41	ADHD	3.07	-1.33	3.21	-5.98	-2.2	-1.01	-11.25	1.41	-2.76	-0.93	0.86	2.77	-2.06
P42	ADHD	3.43	-1.38	3.63	-3.6	-1.21	-0.43	-11.52	1.72	-1.62	1.59	1.59	3.6	-0.99
P43	ADHD	3	-0.63	4.2322	-5.14	-1.67	-0.73	-10	2.86	-2.16	-1.42	0.69	3.48	-1.3521
P44	ADHD	2.8	-1.7	4.1935	-6.56	-2.57	-1.16	-9.73	2.19	-2.55	-1.08	-0.13	2.13	-2.3774
P45	ADHD	3.54	-0.26	5.4401	-6.23	-2.06	-0.04	-8.91	3.21	-1.42	0.93	2.2	4.68	0.2461
P46	ADHD	3.44	0.53	5.5902	-6	-1.49	0.62	-8.53	3.52	-0.67	0.11	2.27	5	0.5145
P47	ADHD	2.6	-1.65	4.2734	-5.77	-2.46	-1.28	-10.07	2.31	-2.44	-1.27	-0.32	2.47	-2.4308
P48	ADHD	3.32	-1.44	4.5255	-6.38	-2.15	-0.35	-9.43	3.21	-2.42	-1.33	-0.54	2.39	-2.4717
P49	ADHD	3.06	-1.31	4.4983	-5.12	-1.95	-0.82	-10.18	2.78	-2.05	-1.21	0.09	2.74	-1.9389
P50	ADHD	2.58	-1.55	3.9126	-5.84	-2.53	-1.25	-10.67	2.5	-2.41	-0.95	-0.39	2.18	-2.5226
P51	ADHD	3.18	-0.83	4.4899	-5.59	-1.84	-0.63	-9.77	2.94	-1.99	-0.07	0.95	3.55	-1.1199
P52	ADHD	3.78	0.02	5.0145	-5.15	-1.19	0.01	-9.48	3.34	-1.05	0.44	1.69	4.39	-0.8129
P53	ADHD	3.14	-1.19	4.857	-5.16	-1.66	-0.55	-9.76	3	-3.2	-2.8	-0.86	1.81	-2.0978
P54	ADHD	2.45	-2.53	2.949	-5.78	-2.68	-1.68	-10.86	1.71	-3.51	-2.8	-1.52	1.31	-3.7492
P55	ADHD	3.08	-1.19	4.2096	-4.09	-1.64	-0.74	-9.94	2.54	-2.02	0.16	0.69	3.3	-1.7232
P56	ADHD	2.74	-0.75	3.19	-5.9	-1.33	-1.19	-9.91	2.88	-2.39	-2.55	-0.1	2.75	-2.03
P57	ADHD	2.82	-1.1	4.88	-6.87	-1.8	-1.28	-9.63	2.68	-2.81	-1.15	0.32	3.86	-1.68
P58	ADHD	1.94	-1.81	2.83	-6.08	-1.96	-2.17	-11.44	1.59	-3.94	-4.57	-0.2	2.02	-2.74
P59	ADHD	2.52	-0.49	4.18	-5.77	-1.6	-1.26	-10.63	2.43	-2.31	-1.92	2.26	4.49	0.01
P60	ADHD	2.66	-0.83	4.25	-5.36	-1.35	-1.49	-10.98	1.94	-2.45	-1.13	1.22	4.61	-0.89
P61	ADHD	1.61	-1.71	2.38	-5.83	-1.6	-1.95	-10.88	1.72	-2.98	-1.62	-0.42	2.81	-2.94
P62	ADHD	3.62	-0.09	3.95	-5.08	-1.18	-0.84	-10.3	2.64	-2.01	-0.5	1.61	3.64	-0.92
P63	ADHD	3.22	0.01	3.64	-5.55	-0.88	-0.44	-9.6	2.97	-1.91	-2.3	1.78	4.69	0.02
P64	ADHD	3.24	-1.38	2.97	-5.15	-0.61	-0.93	-10.25	2.5	-2.56	-2.17	-0.24	1.58	-2.25
P65	ADHD	2.78	-1.12	3.35	-6.23	-1.8	-1.09	-10.6	2.37	-2.84	-3.33	1.71	3.6	-0.62
P66	ADHD	4.28	1.78	4.88	-5.43	-0.26	0.09	-8.47	3.54	-1.44	-1.58	2.19	4.81	0.09
P67	ADHD	0.83	-4.17	1.43	-6.81	-2.49	-3.23	-10.71	1.38	-4.88	-4.37	-1.06	-0.31	-3.64
P68	ADHD	1.62	-2.28	2.5	-5.77	-2.17	-2.27	-11.48	1.89	-3.24	-3.47	0.49	2.73	-1.66

## Sheet: Statistics
Supplementary Table 3. The raw Ct, ΔCt values and statistical values of the miRNAs examined in the Training Set.
miRNA	ADHD		Controls
	Mean	SD	Mean	SD	P-value
miR-140-3p	3.363	0.7588	2.797	1.2267	0.002
miR-27a-3p	-0.3003	1.26793	-0.7983	1.96462	0.093
miR-101-3p	4.3242	0.99386	3.8759	1.56379	0.057
miR-150-5p	-5.2696	0.72697	-4.6074	2.74862	0.059
let-7g-5p	-1.5694	0.64515	-2.0357	1.08779	0.004
miR-30e-5p	-0.222	0.9874	-0.755	1.5069	0.02
miR-223-3p	-9.8537	0.86386	-10.3898	1.44117	0.012
miR-142-5p	2.6569	0.85669	2.1952	1.29455	0.02
miR-92a-3p	-1.87	0.91772	-2.2861	1.71774	0.089
miR-486-5p	-0.9269	1.52175	-1.8811	1.82482	0.002
miR-151a-3p	1.6606	1.62465	0.7389	2.24469	0.01
miR-151a-5p	3.77	1.43299	2.9513	1.93901	0.008
miR-126-5p	-0.9124	1.49798	-1.8044	2.20462	0.009
